# Supplementary material for: (Mis)Information, Fears and Preventative Health Behaviours Related to COVID-19
Source: Int J Environ Res Public Health. 2022 Apr 9;19(8):4539. doi: 10.3390/ijerph19084539 (PMC9027210; doi:10.3390/ijerph19084539)
Supplement: Supplementary file 1 [file ijerph-19-04539-s001.zip]

Archive with 1 entries (1 files):
- ijerph-1615951-supplementary.pdf
